# Supplementary material for: Exploration of the Fusidic Acid Structure Activity Space for Antibiotic Activity
Source: Molecules. 2025 Jan 21;30(3):465. doi: 10.3390/molecules30030465 (PMC11820832; doi:10.3390/molecules30030465)
Supplement: Supplementary file 1 [file molecules-30-00465-s001.zip]

Archive with 1 entries (1 files):
- molecules-3419491-supplementary.pdf
